# Supplementary material for: Preparation and Characterization of Poly(Acrylic Acid)-Based Self-Healing Hydrogel for 3D Shape Fabrication via Extrusion-Based 3D Printing
Source: Materials (Basel). 2023 Mar 3;16(5):2085. doi: 10.3390/ma16052085 (PMC10004586; doi:10.3390/ma16052085)
Supplement: Supplementary file 1 [file materials-16-02085-s001.zip]

Archive with 1 entries (1 files):
- materials-2169925-supplementary.pdf
